# Supplementary material for: GOLT1B Activation in Hepatitis C Virus-Infected Hepatocytes Links ER Trafficking and Viral Replication
Source: Pathogens. 2021 Dec 31;11(1):46. doi: 10.3390/pathogens11010046 (PMC8781247; doi:10.3390/pathogens11010046)
Supplement: Supplementary file 1 [file pathogens-11-00046-s001.zip]

Archive with 1 entries (1 files):
- pathogens-1494910-supplementary.pdf
